# Supplementary material for: Mice Born to Mothers Fed a Diet High in Omega-6 Fatty Acids and Low in Omega-3 Fatty Acids During Pregnancy Exhibit Various Behavioral Changes Including Impaired Social Behaviors and Enhanced Recognition Memory
Source: J Nutr. 2025 Jan 3;155(3):775–87. doi: 10.1016/j.tjnut.2024.12.031 (PMC11934248; doi:10.1016/j.tjnut.2024.12.031)
Supplement: multimedia component 2 [file mmc2.xlsx]

## Sheet: Sheet1
Supplemental Table 2. All statistical data in this study.
Figure	Data index	Sample size	Normality/homoscedasticity/sphericity of data	t-test, U test, ANOVA, and simple main effect analysis	Age of mice investigated
Figure 1A	Distance traveled	the male control group, n = 8 the male LAhigh/ALAlow group, n = 11 the female control group, n = 11 the female LAhigh/ALAlow group, n = 10	Mauchly's sphericity test; P < 0.001	three-way ANOVA, time as repeated measure; diet, F(1,36) = 0.551, P = 0.463 sex, F(1,36) = 3.446, P = 0.072 time, F(8.6,309.6) = 50.888, P < 0.001 diet x sex, F(1,36) = 0.058, P = 0.012 diet x time, F(8.6,309.6) = 0.684, P = 0.716 sex x time, F(8.6,309.6) = 1.343, P = 0.217 diet x sex x time, F(8.6,309.6) = 0.781, P = 0.629 adjusted by Greenhouse-Geisser e 0.374 Simple main effect analysis; the m…	11-12 weeks of age
Figure 1B	Rearing	the male control group, n = 8 the male LAhigh/ALAlow group, n = 11 the female control group, n = 11 the female LAhigh/ALAlow group, n = 10	Mauchly's sphericity test; P < 0.001	three-way ANOVA, time as repeated measure; diet, F(1,36) = 0.121, P = 0.730 sex, F(1,36) = 0.778, P = 0.383 time, F(8.9,320.3) = 6.621, P < 0.001 diet x sex, F(1,36) = 3.257, P = 0.079 diet x time, F(8.9,320.3) = 0.839, P = 0.580 sex x time, F(8.9,320.3) = 1.439, P = 0.171 diet x sex x time, F(8.9,320.3) = 1.195, P = 0.298 adjusted by Greenhouse-Geisser e 0.387	11-12 weeks of age
Figure 1C	Center time	the male control group, n = 8 the male LAhigh/ALAlow group, n = 11 the female control group, n = 11 the female LAhigh/ALAlow group, n = 10	Mauchly's sphericity test; P < 0.001	three-way ANOVA, time as repeated measure; diet, F(1,36) = 1.675, P = 0.204 sex, F(1,36) = 0.570, P = 0.455 time, F(9.4,337.1) = 7.193, P < 0.001 diet x sex, F(1,36) = 1.368, P = 0.250 diet x time, F(9.4,337.1) = 1.094, P = 0.367 sex x time, F(9.4,337.1) = 1.444, P = 0.165 diet x sex x time, F(9.4,337.1) = 1.111, P = 0.354 adjusted by Greenhouse-Geisser e 0.407	11-12 weeks of age
Figure 1D	Stereotypic count	the male control group, n = 8 the male LAhigh/ALAlow group, n = 11 the female control group, n = 11 the female LAhigh/ALAlow group, n = 10	Mauchly's sphericity test; P < 0.001	three-way ANOVA, time as repeated measure; diet, F(1,36) = 1.959, P = 0.170 sex, F(1,36) = 2.341, P = 0.135 time, F(8.3,298.6) = 29.139, P < 0.001 diet x sex, F(1,36) = 2.199, P = 0.147 diet x time, F(8.3,298.6) = 1.156, P = 0.325 sex x time, F(8.3,298.6) = 4.002, P < 0.001 diet x sex x time, F(8.3,298.6) = 1.348, P = 0.217 adjusted by Greenhouse-Geisser e 0.361	11-12 weeks of age
Figure 1E	Distance traveled (1st week, day time)	the male control group, n = 8 the male LAhigh/ALAlow group, n = 11 the female control group, n = 11 the female LAhigh/ALAlow group, n = 10	Mauchly's sphericity test; P < 0.001	three-way ANOVA, hour as repeated measure; diet, F(1,36) = 0.932, P = 0.962 sex, F(1,36) = 5.721, P = 0.022 hour, F(4.7,168.7) = 17.483, P < 0.001 diet x sex, F(1,36) = 0.183, P = 0.671 diet x hour, F(4.7,168.7) = 0.969, P = 0.435 sex x hour, F(4.7,168.7) = 3.990, P = 0.002 diet x sex x hour, F(4.7,168.7) = 0.918, P = 0.466 adjusted by Greenhouse-Geisser e 0.426	males at 32-33 weeks of age and females at 41-43 weeks of age
	Distance traveled (1st week, night time)	the male control group, n = 8 the male LAhigh/ALAlow group, n = 11 the female control group, n = 11 the female LAhigh/ALAlow group, n = 10	Mauchly's sphericity test; P < 0.001	three-way ANOVA, hour as repeated measure; diet, F(1,36) = 0.155 P = 0.696 sex, F(1,36) = 17.487, P < 0.001 hour, F(4.9,177.7) = 18.944, P < 0.001 diet x sex, F(1,36) = 0.005, P = 0.942 diet x hour, F(4.9,177.7) = 0.602, P = 0.697 sex x hour, F(4.9,177.7) = 1.838, P = 0.109 diet x sex x hour, F(4.9,177.7) = 0.583, P = 0.711 adjusted by Greenhouse-Geisser e 0.449	males at 32-33 weeks of age and females at 41-43 weeks of age
Figure 1F	Distance traveled (2nd week, day time)	the male control group, n = 7 the male LAhigh/ALAlow group, n = 11 the female control group, n = 11 the female LAhigh/ALAlow group, n = 10	Mauchly's sphericity test; P < 0.001	three-way ANOVA, hour as repeated measure; diet, F(1,35) = 0.073, P = 0.789 sex, F(1,35) = 10.977, P = 0.002 hour, F(5.0,175.7) = 31.382, P < 0.001 diet x sex, F(1,35) = 0.042, P = 0.838 diet x hour, F(5.0,175.7) = 1.727, P = 0.130 sex x hour, F(5.0,175.7) = 1.161, P = 0.330 diet x sex x hour, F(5.0,175.7) = 0.685, P = 0.636 adjusted by Greenhouse-Geisser e 0.456	males at 33-34 weeks of age and females at 42-44 weeks of age
	Distance traveled (2nd week, night time)	the male control group, n = 7 the male LAhigh/ALAlow group, n = 11 the female control group, n = 11 the female LAhigh/ALAlow group, n = 10	Mauchly's sphericity test; P < 0.001	three-way ANOVA, hour as repeated measure; diet, F(1,35) = 0.901, P = 0.394 sex, F(1,35) = 27.078, P < 0.001 hour, F(6.6,232.2) = 16.792, P < 0.001 diet x sex, F(1,35) = 1.957, P = 0.171 diet x hour, F(6.6,232.2) = 1.282, P = 0.262 sex x hour, F(6.6,232.2) = 2.995, P = 0.006 diet x sex x hour, F(6.6,232.2) = 1.031, P = 0.408 adjusted by Greenhouse-Geisser e 0.603	males at 33-34 weeks of age and females at 42-44 weeks of age
Figure 1G	Number of rotations (1st week, day time)	the male control group, n = 6 the male LAhigh/ALAlow group, n = 11 the female control group, n = 6 the female LAhigh/ALAlow group, n = 6	Mauchly's sphericity test; P < 0.001	three-way ANOVA, hour as repeated measure; diet, F(1,25) = 0.002, P = 0.962 sex, F(1,25) = 2.945, P = 0.099 hour, F(2.5,63.3) = 11.921, P < 0.001 diet x sex, F(1,25) = 0.004, P = 0.949 diet x hour, F(2.5,63.3) = 0.187, P = 0.876 sex x hour, F(2.5,63.3) = 1.022, P = 0.380 diet x sex x hour, F(2.5,63.3) = 0.419, P = 0.707 adjusted by Greenhouse-Geisser e 0.230	males at 34-36 weeks of age and females at 43-45 weeks of age
	Number of rotations (1st week, night time)	the male control group, n = 6 the male LAhigh/ALAlow group, n = 11 the female control group, n = 6 the female LAhigh/ALAlow group, n = 6	Mauchly's sphericity test; P < 0.001	three-way ANOVA, hour as repeated measure; diet, F(1,25) = 3.289, P = 0.082 sex, F(1,25) = 19.089, P < 0.001 hour, F(4.6,114.8) = 12.543, P < 0.001 diet x sex, F(1,25) = 0.027, P = 0.871 diet x hour, F(4.6,114.8) = 0.629, P = 0.664 sex x hour, F(4.6,114.8) = 2.275, P = 0.057 diet x sex x hour, F(4.6,114.8) = 1.651, P = 0.158 adjusted by Greenhouse-Geisser e 0.417	males at 34-36 weeks of age and females at 43-45 weeks of age
Figure 1H	Number of rotations (2nd week, day time)	the male control group, n = 6 the male LAhigh/ALAlow group, n = 9 the female control group, n = 11 the female LAhigh/ALAlow group, n = 10	Mauchly's sphericity test; P < 0.001	three-way ANOVA, hour as repeated measure; diet, F(1,32) = 2.494, P = 0.124 sex, F(1,32) = 0.573, P = 0.454 hour, F(1.8,57.8) = 9.865, P < 0.001 diet x sex, F(1,32) = 4.867, P = 0.035 diet x hour, F(1.8,57.8) = 2.310, P = 0.113 sex x hour, F(1.8,57.8) = 4.189, P = 0.023 diet x sex x hour, F(1.8,57.8) = 1.823, P = 0.174 adjusted by Greenhouse-Geisser e 0.164 Simple main effect analysis; the male c…	males at 35-37 weeks of age and females at 44-46 weeks of age
	Number of rotations (2nd week, night time)	the male control group, n = 6 the male LAhigh/ALAlow group, n = 9 the female control group, n = 11 the female LAhigh/ALAlow group, n = 10	Mauchly's sphericity test; P < 0.001	three-way ANOVA, hour as repeated measure; diet, F(1,32) = 5.417, P = 0.026 sex, F(1,32) = 13.751, P < 0.001 hour, F(4.1,130.1) = 19.610, P < 0.001 diet x sex, F(1,32) = 1.782, P = 0.191 diet x hour, F(4.1,130.1) = 2.186, P = 0.073 sex x hour, F(4.1,130.1) = 2.643, P = 0.036 diet x sex x hour, F(4.1,130.1) = 1.699, P = 0.153 adjusted by Greenhouse-Geisser e 0.370	males at 35-37 weeks of age and females at 44-46 weeks of age
Figure 2A	Number of contacts	the male control group, n = 4 the male LAhigh/ALAlow group, n = 5 the female control group, n = 5 the female LAhigh/ALAlow group, n = 5	N/A	two-way ANOVA; diet, F(1,15) = 9.807, P = 0.007 sex, F(1,15) = 0.705, P = 0.414 diet x sex, F(1,15) = 1.313, P = 0.270	12-13 weeks of age
Figure 2B	Total duration of contacts	the male control group, n = 4 the male LAhigh/ALAlow group, n = 5 the female control group, n = 5 the female LAhigh/ALAlow group, n = 5	N/A	two-way ANOVA; diet, F(1,15) = 11.523, P = 0.004 sex, F(1,15) = 0.100, P = 0.756 diet x sex, F(1,15) = 0.005, P = 0.945	12-13 weeks of age
Figure 2C	Total duration of active contacts	the male control group, n = 4 the male LAhigh/ALAlow group, n = 5 the female control group, n = 5 the female LAhigh/ALAlow group, n = 5	N/A	two-way ANOVA; diet, F(1,15) = 10.236, P = 0.006 sex, F(1,15) = 0.676, P = 0.424 diet x sex, F(1,15) = 3.548, P = 0.079	12-13 weeks of age
Figure 2D	Mean duration of contacts	the male control group, n = 4 the male LAhigh/ALAlow group, n = 5 the female control group, n = 5 the female LAhigh/ALAlow group, n = 5	N/A	two-way ANOVA; diet, F(1,15) = 4.671, P = 0.047 sex, F(1,15) < 0.001, P = 1.000 diet x sex, F(1,15) = 0.519, P = 0.482	12-13 weeks of age
Figure 2E	Distance traveled	the male control group, n = 4 the male LAhigh/ALAlow group, n = 5 the female control group, n = 5 the female LAhigh/ALAlow group, n = 5	N/A	two-way ANOVA; diet, F(1,15) = 0.448, P = 0.513 sex, F(1,15) = 0.837, P = 0.375 diet x sex, F(1,15) = 8.400, P = 0.011 Simple main effect analysis; the male control group vs. the male LAhigh/ALAlow group, P = 0.146 the female control group vs. the female LAhigh/ALAlow group, P = 0.020	12-13 weeks of age
Figure 2F	Time spent around the cages	the male control group, n = 8 the male LAhigh/ALAlow group, n = 11 the female control group, n = 11 the female LAhigh/ALAlow group, n = 10	N/A	three-way ANOVA; diet, F(1,72) = 0.032, P = 0.860 sex, F(1,72) = 0.036, P = 0.850 cage, F(1,72) = 51.604, P < 0.001 diet x sex, F(1,72) = 0.562, P = 0.456 diet x cage, F(1,72) = 0.734, P = 0.394 sex x cage, F(1,72) = 0.117, P = 0.733 diet x sex x cage, F(1,72) = 0.363, P = 0.549	13-14 weeks of age
Figure 2G	Time spent around the stranger cage/time spent around the stranger and empty cages	the male control group, n = 8 the male LAhigh/ALAlow group, n = 11 the female control group, n = 11 the female LAhigh/ALAlow group, n = 10	N/A	two-way ANOVA; diet, F(1,36) = 0.987, P = 0.327 sex, F(1,36) = 0.001, P = 0.975 diet x sex, F(1,36) = 0.152, P = 0.699	13-14 weeks of age
Figure 2H	Number of entries around the cages	the male control group, n = 8 the male LAhigh/ALAlow group, n = 11 the female control group, n = 11 the female LAhigh/ALAlow group, n = 10	N/A	three-way ANOVA; diet, F(1,72) = 0.514, P = 0.476 sex, F(1,72) = 2.218, P = 0.141 cage, F(1,72) = 20.080, P < 0.001 diet x sex, F(1,72) = 1.200, P = 0.277 diet x cage, F(1,72) = 0.018, P = 0.892 sex x cage, F(1,72) = 1.515, P = 0.222 diet x sex x cage, F(1,72) = 1.355, P = 0.248	13-14 weeks of age
Figure 2I	Total distance traveled	the male control group, n = 8 the male LAhigh/ALAlow group, n = 11 the female control group, n = 11 the female LAhigh/ALAlow group, n = 10	N/A	two-way ANOVA; diet, F(1,36) = 0.059, P = 0.809 sex, F(1,36) = 4.191, P = 0.048 diet x sex, F(1,36) = 0.312, P = 0.580	13-14 weeks of age
Figure 2J	Time spent around the cages	the male control group, n = 8 the male LAhigh/ALAlow group, n = 11 the female control group, n = 11 the female LAhigh/ALAlow group, n = 10	N/A	three-way ANOVA; diet, F(1,72) < 0.001, P = 0.987 sex, F(1,72) = 0.084, P = 0.773 cage, F(1,72) = 8.360, P = 0.005 diet x sex, F(1,72) = 0.522, P = 0.472 diet x cage, F(1,72) = 0.286, P = 0.595 sex x cage, F(1,72) = 0.133, P = 0.716 diet x sex x cage, F(1,72) = 0.600, P = 0.441	13-14 weeks of age
Figure 2K	Time spent around the stranger cage/time spent around the stranger and familiar cages	the male control group, n = 8 the male LAhigh/ALAlow group, n = 11 the female control group, n = 11 the female LAhigh/ALAlow group, n = 10	N/A	two-way ANOVA; diet, F(1,36) = 0.245, P = 0.624 sex, F(1,36) = 0.009, P = 0.924 diet x sex, F(1,36) = 0.415, P = 0.523	13-14 weeks of age
Figure 2L	Number of entries around the cages	the male control group, n = 8 the male LAhigh/ALAlow group, n = 11 the female control group, n = 11 the female LAhigh/ALAlow group, n = 10	N/A	three-way ANOVA; diet, F(1,72) = 1.801, P = 0.184 sex, F(1,72) = 0.126, P = 0.724 cage, F(1,72) = 4.910, P = 0.030 diet x sex, F(1,72) = 1.055, P = 0.308 diet x cage, F(1,72) = 0.050, P = 0.824 sex x cage, F(1,72) = 0.090, P = 0.005 diet x sex x cage, F(1,72) = 0.714, P = 0.401	13-14 weeks of age
Figure 2M	Total distance traveled	the male control group, n = 8 the male LAhigh/ALAlow group, n = 11 the female control group, n = 11 the female LAhigh/ALAlow group, n = 10	N/A	two-way ANOVA; diet, F(1,36) = 0.257, P = 0.615 sex, F(1,36) = 2.293, P = 0.139 diet x sex, F(1,36) < 0.001, P = 0.992	13-14 weeks of age
Figure 2N	Number of particles (day time)	the male control group, n = 3 the male LAhigh/ALAlow group, n = 5 the female control group, n = 5 the female LAhigh/ALAlow group, n = 5	Mauchly's sphericity test; P = 0.018	three-way ANOVA, hour as repeated measure; diet, F(1,14) = 1.369, P = 0.262 sex, F(1,14) = 0.163, P = 0.693 hour, F(4.8,67.6) = 12.274, P < 0.001 diet x sex, F(1,14) = 0.107, P = 0.748 diet x hour, F(4.8,67.6) = 0.988, P = 0.430 sex x hour, F(4.8,67.6) = 2.829, P = 0.024 diet x sex x hour, F(4.8,67.6) = 2.530, P = 0.039 adjusted by Greenhouse-Geisser e 0.439 Simple main effect analysis; the male …	males at 60-62 weeks of age and females at 61-63 weeks of age
	Number of particles (night time)	the male control group, n = 3 the male LAhigh/ALAlow group, n = 5 the female control group, n = 5 the female LAhigh/ALAlow group, n = 5	Mauchly's sphericity test; P = 0.369	three-way ANOVA, hour as repeated measure; diet, F(1,14) = 0.598, P = 0.452 sex, F(1,14) = 3.403, P = 0.086 hour, F(11,154) = 13.167, P < 0.001 diet x sex, F(1,14) = 0.244, P = 0.629 diet x hour, F(11,154) = 0.745, P = 0.694 sex x hour, F(11,154) = 1.227, P = 0.273 diet x sex x hour, F(11,154) = 1.956, P = 0.036 Simple main effect analysis; the male control group vs. the male LAhigh/ALAlow group …	males at 60-62 weeks of age and females at 61-63 weeks of age
Figure 2O	Number of pixels changed (day time)	the male control group, n = 3 the male LAhigh/ALAlow group, n = 5 the female control group, n = 5 the female LAhigh/ALAlow group, n = 5	Mauchly's sphericity test; P = 0.340	three-way ANOVA, hour as repeated measure; diet, F(1,14) = 2.550, P = 0.133 sex, F(1,14) = 0.704, P = 0.415 hour, F(11,154) = 15.269, P < 0.001 diet x sex, F(1,14) = 2.664, P = 0.125 diet x hour, F(11,154) = 1.176, P = 0.308 sex x hour, F(11,154) = 2.328, P = 0.011 diet x sex x hour, F(11,154) = 3.395, P < 0.001 Simple main effect analysis; the male control group vs. the male LAhigh/ALAlow group …	males at 60-62 weeks of age and females at 61-63 weeks of age
	Number of pixels changed (night time)	the male control group, n = 3 the male LAhigh/ALAlow group, n = 5 the female control group, n = 5 the female LAhigh/ALAlow group, n = 5	Mauchly's sphericity test; P = 0.052	three-way ANOVA, hour as repeated measure; diet, F(1,14) = 1.181, P = 0.296 sex, F(1,14) = 6.555, P = 0.023 hour, F(11,154) = 11.635, P < 0.001 diet x sex, F(1,14) = 0.517, P = 0.484 diet x hour, F(11,154) = 0.837, P = 0.603 sex x hour, F(11,154) = 0.820, P = 0.620 diet x sex x hour, F(11,154) = 1.671, P = 0.085	males at 60-62 weeks of age and females at 61-63 weeks of age
Figure 3A	Time spent around the object	the male control group, n = 8 the male LAhigh/ALAlow group, n = 11 the female control group, n = 11 the female LAhigh/ALAlow group, n = 10	N/A	three-way ANOVA; diet, F(1,72) = 2.726, P = 0.103 sex, F(1,72) = 2.283, P = 0.135 location, F(1,72) = 13.496, P < 0.001 diet x sex, F(1,72) = 2.644, P = 0.108 diet x location, F(1,72) = 8.791, P = 0.004 sex x location, F(1,72) = 4.717, P = 0.033 diet x sex x location, F(1,72) = 1.318, P = 0.255 Simple main effect analysis; familiar of the male control group vs. novel of the male control group, P …	males at 18-19 weeks of age and females at 19-20 weeks of age
Figure 3B	Time spent around the novel object/time spent around the familiar and novel objects	the male control group, n = 8 the male LAhigh/ALAlow group, n = 11 the female control group, n = 11 the female LAhigh/ALAlow group, n = 10	N/A	two-way ANOVA; diet, F(1,36) = 6.779, P = 0.013 sex, F(1,36) = 0.528 P = 0.472 diet x sex, F(1,36) = 0.045, P = 0.833	males at 18-19 weeks of age and females at 19-20 weeks of age
Figure 3C	Number of entries around the object	the male control group, n = 8 the male LAhigh/ALAlow group, n = 11 the female control group, n = 11 the female LAhigh/ALAlow group, n = 10	N/A	three-way ANOVA; diet, F(1,72) = 0.429, P = 0.515 sex, F(1,72) = 0.921, P = 0.341 location, F(1,72) = 0.004, P = 0.952 diet x sex, F(1,72) = 1.106, P = 0.296 diet x location, F(1,72) = 2.562, P = 0.114 sex x location, F(1,72) = 0.399, P = 0.529 diet x sex x location, F(1,72) = 0.069, P = 0.793	males at 18-19 weeks of age and females at 19-20 weeks of age
Figure 3D	Distance traveled	the male control group, n = 8 the male LAhigh/ALAlow group, n = 11 the female control group, n = 11 the female LAhigh/ALAlow group, n = 10	N/A	two-way ANOVA; diet, F(1,36) = 0.295, P = 0.591 sex, F(1,36) = 0.950, P = 0.336 diet x sex, F(1,36) < 0.001, P = 0.988	males at 18-19 weeks of age and females at 19-20 weeks of age
Figure 4A	Latency (training session)	the male control group, n = 8 the male LAhigh/ALAlow group, n = 11 the female control group, n = 11 the female LAhigh/ALAlow group, n = 10	Mauchly's sphericity test; P < 0.001	three-way ANOVA, block as repeated measure; diet, F(1,36) = 1.148, P = 0.291 sex, F(1,36) = 0.685, P = 0.413 block, F(1.5,55.6) = 17.509, P < 0.001 diet x sex, F(1,36) < 0.001, P = 0.984 diet x block, F(1.5,55.6) = 0.744, P = 0.447 sex x block, F(1.5,55.6) = 0.920, P = 0.382 diet x sex x block, F(1.5,55.6) = 2.674, P = 0.091	males at 24-25 weeks of age and females at 26-28 weeks of age
Figure 4B	Number of errors (training session)	the male control group, n = 8 the male LAhigh/ALAlow group, n = 11 the female control group, n = 11 the female LAhigh/ALAlow group, n = 10	Mauchly's sphericity test; P = 0.024	three-way ANOVA, block as repeated measure; diet, F(1,36) = 0.006, P = 0.937 sex, F(1,36) = 0.451, P = 0.506 block, F(3.2,113.6) = 9.965, P < 0.001 diet x sex, F(1,36) = 2.851, P = 0.100 diet x block, F(3.2,113.6) = 0.681, P = 0.572 sex x block, F(3.2,113.6) = 0.398, P = 0.765 diet x sex x block, F(3.2,113.6) = 2.707, P = 0.046 adjusted by Greenhouse-Geisser e 0.789 Simple main effect analysis; t…	males at 24-25 weeks of age and females at 26-28 weeks of age
Figure 4C	Distance traveled (training session)	the male control group, n = 8 the male LAhigh/ALAlow group, n = 11 the female control group, n = 11 the female LAhigh/ALAlow group, n = 10	Mauchly's sphericity test; P < 0.001	three-way ANOVA, block as repeated measure; diet, F(1,36) = 0.082, P = 0.776 sex, F(1,36) = 0.012, P = 0.913 block, F(2.6,93.7) = 19.001, P < 0.001 diet x sex, F(1,36) = 1.388, P = 0.246 diet x block, F(2.6,93.7) = 0.433, P = 0.702 sex x block, F(2.6,93.7) = 0.226, P = 0.852 diet x sex x block, F(2.6,93.7) = 2.397, P = 0.082 adjusted by Greenhouse-Geisser e 0.650	males at 24-25 weeks of age and females at 26-28 weeks of age
Figure 4D	Time spent around the target hole (probe test, 24 hr retention)	the male control group, n = 8 the male LAhigh/ALAlow group, n = 11 the female control group, n = 11 the female LAhigh/ALAlow group, n = 10	N/A	two-way ANOVA; diet, F(1,36) = 0.586, P = 0.449 sex, F(1,36) = 1.061, P = 0.310 diet x sex, F(1,36) = 0.929, P = 0.342	males at 25 weeks of age and females at 27-28 weeks of age
Figure 4E	Latency (probe test, 24 hr retention)	the male control group, n = 8 the male LAhigh/ALAlow group, n = 11 the female control group, n = 11 the female LAhigh/ALAlow group, n = 10	N/A	two-way ANOVA; diet, F(1,36) = 1.499, P = 0.229 sex, F(1,36) = 0.597, P = 0.445 diet x sex, F(1,36) = 0.013, P = 0.910	males at 25 weeks of age and females at 27-28 weeks of age
Figure 4F	Number of errors (probe test, 24 hr retention)	the male control group, n = 8 the male LAhigh/ALAlow group, n = 11 the female control group, n = 11 the female LAhigh/ALAlow group, n = 10	N/A	two-way ANOVA; diet, F(1,36) = 1.687, P = 0.202 sex, F(1,36) = 1.396, P = 0.245 diet x sex, F(1,36) = 1.184, P = 0.284	males at 25 weeks of age and females at 27-28 weeks of age
Figure 4G	Distance traveled (probe test, 24 hr retention)	the male control group, n = 8 the male LAhigh/ALAlow group, n = 11 the female control group, n = 11 the female LAhigh/ALAlow group, n = 10	N/A	two-way ANOVA; diet, F(1,36) = 2.044, P = 0.161 sex, F(1,36) = 0.463, P = 0.501 diet x sex, F(1,36) = 0.022, P = 0.884	males at 25 weeks of age and females at 27-28 weeks of age
Figure 4H	Time spent around the target hole (probe test, 1 month retention)	the male control group, n = 8 the male LAhigh/ALAlow group, n = 11 the female control group, n = 11 the female LAhigh/ALAlow group, n = 10	N/A	two-way ANOVA; diet, F(1,36) = 1.111, P = 0.299 sex, F(1,36) = 0.287, P = 0.596 diet x sex, F(1,36) = 1.544, P = 0.222	males at 29-30 weeks of age and females at 32-33 weeks of age
Figure 4I	Latency (probe test, 1 month retention)	the male control group, n = 8 the male LAhigh/ALAlow group, n = 11 the female control group, n = 11 the female LAhigh/ALAlow group, n = 10	N/A	two-way ANOVA; diet, F(1,36) = 0.611, P = 0.439 sex, F(1,36) = 0.632, P = 0.432 diet x sex, F(1,36) = 1.324, P = 0.257	males at 29-30 weeks of age and females at 32-33 weeks of age
Figure 4J	Number of errors (probe test, 1 month retention)	the male control group, n = 8 the male LAhigh/ALAlow group, n = 11 the female control group, n = 11 the female LAhigh/ALAlow group, n = 10	N/A	two-way ANOVA; diet, F(1,36) = 0.181, P = 0.673 sex, F(1,36) = 0.239, P = 0.628 diet x sex, F(1,36) = 0.268, P = 0.608	males at 29-30 weeks of age and females at 32-33 weeks of age
Figure 4K	Distance traveled (probe test, 1 month retention)	the male control group, n = 8 the male LAhigh/ALAlow group, n = 11 the female control group, n = 11 the female LAhigh/ALAlow group, n = 10	N/A	two-way ANOVA; diet, F(1,36) = 0.037, P = 0.849 sex, F(1,36) = 0.149, P = 0.702 diet x sex, F(1,36) = 1.000, P = 0.324	males at 29-30 weeks of age and females at 32-33 weeks of age
Figure 5A	Latency (block 1-3, reversal training session)	the male control group, n = 8 the male LAhigh/ALAlow group, n = 11	Mauchly's sphericity test; P = 0.076	two-way ANOVA, block as repeated measure; diet, F(1,17) = 1.613, P = 0.221 block, F(2,34) = 1.088, P = 0.348 diet x block, F(2,34) = 1.153, P = 0.328	males at 30-31 weeks of age and females at 33-34 weeks of age
	Latency (block 4-6, reversal training session)	the male control group, n = 8 the male LAhigh/ALAlow group, n = 11	Mauchly's sphericity test; P < 0.001	two-way ANOVA, block as repeated measure; diet, F(1,17) = 0.002, P = 0.969 block, F(1.2,20.9) = 18.194, P < 0.001 diet x block, F(1.2,20.9) = 0.579, P = 0.489 adjusted by Greenhouse-Geisser e 0.616	males at 30-31 weeks of age and females at 33-34 weeks of age
	Latency (block 1-2, reversal training session)	the female control group, n = 11 the female LAhigh/ALAlow group, n = 10	N/A	two-way ANOVA, block as repeated measure; diet, F(1,19) = 3.236, P = 0.088 block, F(1,19) = 1.846, P = 0.190 diet x block, F(1,19) = 0.779, P = 0.388	males at 30-31 weeks of age and females at 33-34 weeks of age
	Latency (block 3-5, reversal training session)	the female control group, n = 11 the female LAhigh/ALAlow group, n = 10	Mauchly's sphericity test; P = 0.005	two-way ANOVA, block as repeated measure; diet, F(1,19) = 1.111, P = 0.305 block, F(1.4,26.3) = 23.911, P < 0.001 diet x block, F(1.4,26.3) = 0.111, P = 0.821 adjusted by Greenhouse-Geisser e 0.691	males at 30-31 weeks of age and females at 33-34 weeks of age
Figure 5B	Distance traveled (block 1-3, reversal training session)	the male control group, n = 8 the male LAhigh/ALAlow group, n = 11	Mauchly's sphericity test; P = 0.038	two-way ANOVA, block as repeated measure; diet, F(1,17) = 2.377, P = 0.141 block, F(1.5,25.5) = 1.316, P = 0.278 diet x block, F(1.5,25.5) = 0.517, P = 0.551 adjusted by Greenhouse-Geisser e 0.749	males at 30-31 weeks of age and females at 33-34 weeks of age
	Distance traveled (block 4-6, reversal training session)	the male control group, n = 8 the male LAhigh/ALAlow group, n = 11	Mauchly's sphericity test; P = 0.012	two-way ANOVA, block as repeated measure; diet, F(1,17) = 0.147, P = 0.706 block, F(1.4,23.9) = 17.554, P < 0.001 diet x block, F(1.4,23.9) = 0.496, P = 0.550 adjusted by Greenhouse-Geisser e 0.702	males at 30-31 weeks of age and females at 33-34 weeks of age
	Distance traveled (block 1-2, reversal training session)	the female control group, n = 11 the female LAhigh/ALAlow group, n = 10	N/A	two-way ANOVA, block as repeated measure; diet, F(1,19) = 2.116, P = 0.162 block, F(1,19) = 0.436, P = 0.517 diet x block, F(1,19) = 0.158, P = 0.695	males at 30-31 weeks of age and females at 33-34 weeks of age
	Distance traveled (block 3-5, reversal training session)	the female control group, n = 11 the female LAhigh/ALAlow group, n = 10	Mauchly's sphericity test; P = 0.033	two-way ANOVA, block as repeated measure; diet, F(1,19) = 2.644, P = 0.120 block, F(1.5,28.9) = 16.667, P < 0.001 diet x block, F(1.5,28.9) = 0.637, P = 0.495 adjusted by Greenhouse-Geisser e 0.761	males at 30-31 weeks of age and females at 33-34 weeks of age
Figure 5C	Number of errors (block 1-3, reversal training session)	the male control group, n = 8 the male LAhigh/ALAlow group, n = 11	Mauchly's sphericity test; P = 0.053	two-way ANOVA, block as repeated measure; diet, F(1,17) = 2.396, P = 0.140 block, F(2,34) = 1.236, P = 0.303 diet x block, F(2,34) = 0.325, P = 0.725	males at 30-31 weeks of age and females at 33-34 weeks of age
	Number of errors (block 4-6, reversal training session)	the male control group, n = 8 the male LAhigh/ALAlow group, n = 11	Mauchly's sphericity test; P = 0.070	two-way ANOVA, block as repeated measure; diet, F(1,17) = 0.147, P = 0.706 block, F(2,34) = 17.408, P < 0.001 diet x block, F(2,34) = 0.376, P = 0.689	males at 30-31 weeks of age and females at 33-34 weeks of age
	Number of errors (block 1-2, reversal training session)	the female control group, n = 11 the female LAhigh/ALAlow group, n = 10	N/A	two-way ANOVA, block as repeated measure; diet, F(1,19) = 1.858, P = 0.189 block, F(1,19) = 0.377, P = 0.547 diet x block, F(1,19) = 0.117, P = 0.736	males at 30-31 weeks of age and females at 33-34 weeks of age
	Number of errors (block 3-5, reversal training session)	the female control group, n = 11 the female LAhigh/ALAlow group, n = 10	Mauchly's sphericity test; P = 0.052	two-way ANOVA, block as repeated measure; diet, F(1,19) = 3.853, P = 0.064 block, F(2,38) = 15.428, P < 0.001 diet x block, F(2,38) = 1.380, P = 0.264	males at 30-31 weeks of age and females at 33-34 weeks of age
Figure 5D	Time spent around the target hole (probe test, 24 hr retention)	the male control group, n = 8 the male LAhigh/ALAlow group, n = 11 the female control group, n = 11 the female LAhigh/ALAlow group, n = 10	N/A	two-way ANOVA; diet, F(1,36) = 0.009, P = 0.927 sex, F(1,36) = 0.036, P = 0.851 diet x sex, F(1,36) = 3.855, P = 0.057	males at 30-31 weeks of age and females at 33-34 weeks of age
Figure 5E	Latency (probe test, 24 hr retention)	the male control group, n = 8 the male LAhigh/ALAlow group, n = 11 the female control group, n = 11 the female LAhigh/ALAlow group, n = 10	N/A	two-way ANOVA; diet, F(1,36) = 2.129, P = 0.153 sex, F(1,36) = 1.303, P = 0.261 diet x sex, F(1,36) = 6.607, P = 0.014 Simple main effect analysis; the male control group vs. the male LAhigh/ALAlow group, P = 0.451 the female control group vs. the female LAhigh/ALAlow group, P = 0.006	males at 30-31 weeks of age and females at 33-34 weeks of age
Figure 5F	Number of errors (probe test, 24 hr retention)	the male control group, n = 8 the male LAhigh/ALAlow group, n = 11 the female control group, n = 11 the female LAhigh/ALAlow group, n = 10	N/A	two-way ANOVA; diet, F(1,36) = 5.720, P = 0.022 sex, F(1,36) = 4.115, P = 0.050 diet x sex, F(1,36) = 6.680, P = 0.014 Simple main effect analysis; the male control group vs. the male LAhigh/ALAlow group, P = 0.895 the female control group vs. the female LAhigh/ALAlow group, P < 0.001	males at 30-31 weeks of age and females at 33-34 weeks of age
Figure 5G	Distance traveled (probe test, 24 hr retention)	the male control group, n = 8 the male LAhigh/ALAlow group, n = 11 the female control group, n = 11 the female LAhigh/ALAlow group, n = 10	N/A	two-way ANOVA; diet, F(1,36) = 1.786, P = 0.190 sex, F(1,36) = 4.055, P = 0.052 diet x sex, F(1,36) = 4.717, P = 0.037 Simple main effect analysis; the male control group vs. the male LAhigh/ALAlow group, P = 0.570 the female control group vs. the female LAhigh/ALAlow group, P = 0.015	males at 30-31 weeks of age and females at 33-34 weeks of age
Table 3	The content of 14:0	the male control group, n = 3 the male LAhigh/ALAlow group, n = 3 the female control group, n = 3 the female LAhigh/ALAlow group, n = 3	N/A	two-way ANOVA; diet, F(1,8) = 1.244, P = 0.297 sex, F(1,8) = 0.222, P = 0.650 diet x sex, F(1,8) = 0.384, P = 0.553	E14.5
	The content of 16:0	the male control group, n = 3 the male LAhigh/ALAlow group, n = 3 the female control group, n = 3 the female LAhigh/ALAlow group, n = 3	N/A	two-way ANOVA; diet, F(1,8) = 2.986, P = 0.122 sex, F(1,8) = 0.056, P = 0.818 diet x sex, F(1,8) = 0.104, P = 0.755	E14.5
	The content of 18:0	the male control group, n = 3 the male LAhigh/ALAlow group, n = 3 the female control group, n = 3 the female LAhigh/ALAlow group, n = 3	N/A	two-way ANOVA; diet, F(1,8) = 2.219, P = 0.175 sex, F(1,8) = 0.083, P = 0.781 diet x sex, F(1,8) = 0.316, P = 0.590	E14.5
	The content of 20:0	the male control group, n = 3 the male LAhigh/ALAlow group, n = 3 the female control group, n = 3 the female LAhigh/ALAlow group, n = 3	N/A	two-way ANOVA; diet, F(1,8) = 14.535, P = 0.005 sex, F(1,8) = 35.372, P < 0.001 diet x sex, F(1,8) = 47.093, P < 0.001 Simple main effect analysis; the male control group vs. the male LAhigh/ALAlow group, P < 0.001 the female control group vs. the female LAhigh/ALAlow group, P = 0.063	E14.5
	The content of 16:1	the male control group, n = 3 the male LAhigh/ALAlow group, n = 3 the female control group, n = 3 the female LAhigh/ALAlow group, n = 3	N/A	two-way ANOVA; diet, F(1,8) = 2.118, P = 0.184 sex, F(1,8) = 2.398, P = 0.160 diet x sex, F(1,8) = 0.060, P = 0.813	E14.5
	The content of 18:1n-7	the male control group, n = 3 the male LAhigh/ALAlow group, n = 3 the female control group, n = 3 the female LAhigh/ALAlow group, n = 3	N/A	two-way ANOVA; diet, F(1,8) = 0.170, P = 0.691 sex, F(1,8) = 0.119, P = 0.739 diet x sex, F(1,8) = 0.376, P = 0.557	E14.5
	The content of 18:1n-9	the male control group, n = 3 the male LAhigh/ALAlow group, n = 3 the female control group, n = 3 the female LAhigh/ALAlow group, n = 3	N/A	two-way ANOVA; diet, F(1,8) = 2.685, P = 0.140 sex, F(1,8) = 3.946, P = 0.082 diet x sex, F(1,8) = 0.113, P = 0.745	E14.5
	The content of 24:1	the male control group, n = 3 the male LAhigh/ALAlow group, n = 3 the female control group, n = 3 the female LAhigh/ALAlow group, n = 3	N/A	two-way ANOVA; diet, F(1,8) = 4.706, P = 0.062 sex, F(1,8) = 0.188, P = 0.676 diet x sex, F(1,8) = 9.224, P = 0.016 Simple main effect analysis; the male control group vs. the male LAhigh/ALAlow group, P = 0.006 the female control group vs. the female LAhigh/ALAlow group, P = 0.557	E14.5
	The content of 18:2n-6	the male control group, n = 3 the male LAhigh/ALAlow group, n = 3 the female control group, n = 3 the female LAhigh/ALAlow group, n = 3	N/A	two-way ANOVA; diet, F(1,8) = 30.254, P < 0.001 sex, F(1,8) = 0.030, P = 0.866 diet x sex, F(1,8) = 0.000, P = 1.000	E14.5
	The content of 20:4n-6	the male control group, n = 3 the male LAhigh/ALAlow group, n = 3 the female control group, n = 3 the female LAhigh/ALAlow group, n = 3	N/A	two-way ANOVA; diet, F(1,8) = 4036.258, P < 0.001 sex, F(1,8) = 3.410, P = 0.102 diet x sex, F(1,8) = 0.763, P = 0.408	E14.5
	The content of 22:4n-6	the male control group, n = 3 the male LAhigh/ALAlow group, n = 3 the female control group, n = 3 the female LAhigh/ALAlow group, n = 3	N/A	two-way ANOVA; diet, F(1,8) = 54.147, P < 0.001 sex, F(1,8) = 1.301, P = 0.287 diet x sex, F(1,8) = 0.041, P = 0.844	E14.5
	The content of 22:5n-6	the male control group, n = 3 the male LAhigh/ALAlow group, n = 3 the female control group, n = 3 the female LAhigh/ALAlow group, n = 3	N/A	two-way ANOVA; diet, F(1,8) = 413.221, P < 0.001 sex, F(1,8) = 4.107, P = 0.077 diet x sex, F(1,8) = 6.444, P = 0.035 Simple main effect analysis; the male control group vs. the male LAhigh/ALAlow group, P < 0.001 the female control group vs. the female LAhigh/ALAlow group, P < 0.001	E14.5
	The content of 22:6n-3	the male control group, n = 3 the male LAhigh/ALAlow group, n = 3 the female control group, n = 3 the female LAhigh/ALAlow group, n = 3	N/A	two-way ANOVA; diet, F(1,8) = 195.721, P < 0.001 sex, F(1,8) = 7.118, P = 0.028 diet x sex, F(1,8) = 0.011, P = 0.918	E14.5
	The content of total SFAs	the male control group, n = 3 the male LAhigh/ALAlow group, n = 3 the female control group, n = 3 the female LAhigh/ALAlow group, n = 3	N/A	two-way ANOVA; diet, F(1,8) = 3.822, P = 0.086 sex, F(1,8) = 0.004, P = 0.950 diet x sex, F(1,8) = 0.375, P = 0.557	E14.5
	The content of total MUFAs	the male control group, n = 3 the male LAhigh/ALAlow group, n = 3 the female control group, n = 3 the female LAhigh/ALAlow group, n = 3	N/A	two-way ANOVA; diet, F(1,8) = 2.552, P = 0.149 sex, F(1,8) = 2.217, P = 0.175 diet x sex, F(1,8) = 0.079, P = 0.785	E14.5
	The content of total n-6 PUFAs	the male control group, n = 3 the male LAhigh/ALAlow group, n = 3 the female control group, n = 3 the female LAhigh/ALAlow group, n = 3	N/A	two-way ANOVA; diet, F(1,8) = 147.316, P < 0.001 sex, F(1,8) = 0.473, P = 0.511 diet x sex, F(1,8) = 1.656, P = 0.234	E14.5
	The content of total n-3 PUFAs	the male control group, n = 3 the male LAhigh/ALAlow group, n = 3 the female control group, n = 3 the female LAhigh/ALAlow group, n = 3	N/A	two-way ANOVA; diet, F(1,8) = 220.555, P < 0.001 sex, F(1,8) = 8.255, P = 0.021 diet x sex, F(1,8) = 0.154, P = 0.705	E14.5
	The n-6/n-3 ratio	the male control group, n = 3 the male LAhigh/ALAlow group, n = 3 the female control group, n = 3 the female LAhigh/ALAlow group, n = 3	N/A	two-way ANOVA; diet, F(1,8) = 343.503, P < 0.001 sex, F(1,8) = 9.578, P = 0.015 diet x sex, F(1,8) = 2.394, P = 0.160	E14.5
Supplemental Figure 2A	Body weight of mothers	the control group, n = 8 the LAhigh/ALAlow group, n = 8	Mauchly's sphericity test; 1-5 weeks of exposure, P < 0.001 7-9 weeks of exposure, P = 0.603	two-way ANOVA, week as repeated measure; 1-5 weeks of exposure, diet, F(1,14) = 0.006, P = 0.939 week, F(1.3,18.6) = 309.428, P < 0.001 diet x week, F(1.3,18.6) = 0.120, P = 0.802 adjusted by Greenhouse-Geisser e 0.332 7-9 weeks of exposure, diet, F(1,14) = 0.005, P = 0.944 week, F(2,28) = 18.996, P < 0.001 diet x week, F(2,28) = 4.053, P = 0.028 Simple main effect analysis; 7-9 weeks of exposure…	mothers at 11-19 weeks of age
Supplemental Figure 2B	Body weight of offspring	the male control group, n = 8 the male LAhigh/ALAlow group, n = 8 the female control group, n = 7 the female LAhigh/ALAlow group, n = 7	Mauchly's sphericity test; P < 0.001	three-way ANOVA, week of age as repeated measure; diet, F(1,26) = 0.200, P = 0.659 sex, F(1,26) = 62.679, P < 0.001 week, F(2.3,59.1) = 1431.167, P < 0.001 diet x sex, F(1,26) = 0.058, P = 0.811 diet x week, F(2.3,59.1) = 0.634, P = 0.553 sex x week, F(2.3,59.1) = 47.964, P < 0.001 diet x sex x week, F(2.3,59.1) = 0.691, P = 0.523 adjusted by Greenhouse-Geisser e 0.325	3-10 weeks of age
Supplemental Figure 2C	Consumption of the control, LAhigh/ALAlow, or CE-2 diets in mothers	the control group, n = 8 the LAhigh/ALAlow group, n = 8	Mauchly's sphericity test; 1-5 weeks of exposure, P = 0.307 7-9 weeks of exposure, P = 0.013	two-way ANOVA, week as repeated measure; 1-5 weeks of exposure, diet, F(1,14) = 0.280, P = 0.605 week, F(4,56) = 42.645, P < 0.001 diet x week, F(4,56) = 0.726, P = 0.578 7-9 weeks of exposure, diet, F(1,14) = 0.096, P = 0.761 week, F(1.3,18.9) = 6.772, P = 0.012 diet x week, F(1.3,18.9) = 0.510, P = 0.537 adjusted by Greenhouse-Geisser e 0.673	mothers at 11-19 weeks of age
Supplemental Figure 2D	Consumption of the CE-2 diet in offspring	the male control group, n = 8 the male LAhigh/ALAlow group, n = 8 the female control group, n = 7 the female LAhigh/ALAlow group, n = 7	Mauchly's sphericity test; P < 0.001	three-way ANOVA, week of age as repeated measure; diet, F(1,26) = 0.867, P = 0.360 sex, F(1,26) = 48.200, P < 0.001 week, F(1.8,46.3) = 77.503, P < 0.001 diet x sex, F(1,26) = 0.070, P = 0.794 diet x week, F(1.8,46.3) = 0.287, P = 0.726 sex x week, F(1.8,46.3) = 3.792, P = 0.034 diet x sex x week, F(1.8,46.3) = 0.599, P = 0.535 adjusted by Greenhouse-Geisser e 0.254	3-10 weeks of age
Supplemental Figure 3	Number	the male control group, n = 10 the male LAhigh/ALAlow group, n = 13 the female control group, n = 14 the female LAhigh/ALAlow group, n = 12	N/A	two-way ANOVA; diet, F(1,45) = 0.009, P = 0.924 sex, F(1,45) = 1.041, P = 0.313 diet x sex, F(1,45) = 0.387, P = 0.537	postnatal day 7
	Latency	the male control group, n = 10 the male LAhigh/ALAlow group, n = 13 the female control group, n = 14 the female LAhigh/ALAlow group, n = 12	N/A	two-way ANOVA; diet, F(1,45) = 1.104, P = 0.299 sex, F(1,45) = 7.870, P = 0.007 diet x sex, F(1,45) = 0.256, P = 0.616	postnatal day 7
	Duration	the male control group, n = 10 the male LAhigh/ALAlow group, n = 13 the female control group, n = 14 the female LAhigh/ALAlow group, n = 12	N/A	two-way ANOVA; diet, F(1,45) = 0.004, P = 0.951 sex, F(1,45) = 3.015, P = 0.089 diet x sex, F(1,45) = 3.426, P = 0.071	postnatal day 7
	Frequency	the male control group, n = 10 the male LAhigh/ALAlow group, n = 13 the female control group, n = 14 the female LAhigh/ALAlow group, n = 12	N/A	two-way ANOVA; diet, F(1,45) = 0.436, P = 0.513 sex, F(1,45) = 0.260, P = 0.613 diet x sex, F(1,45) = 0.397, P = 0.532	postnatal day 7
Supplemental Figure 4A	Body weight	the male control group, n = 8 the male LAhigh/ALAlow group, n = 11 the female control group, n = 11 the female LAhigh/ALAlow group, n = 10	N/A	two-way ANOVA; diet, F(1,36) = 0.154, P = 0.697 sex, F(1,36) = 193.644, P < 0.001 diet x sex, F(1,36) = 0.031, P = 0.862	11-12 weeks of age
Supplemental Figure 4B	Body temperature	the male control group, n = 8 the male LAhigh/ALAlow group, n = 11 the female control group, n = 11 the female LAhigh/ALAlow group, n = 10	N/A	two-way ANOVA; diet, F(1,36) = 0.327, P = 0.571 sex, F(1,36) = 18.358, P < 0.001 diet x sex, F(1,36) = 0.235, P = 0.631	11-12 weeks of age
Supplemental Figure 4C	Grip strength	the male control group, n = 8 the male LAhigh/ALAlow group, n = 11 the female control group, n = 11 the female LAhigh/ALAlow group, n = 10	N/A	two-way ANOVA; diet, F(1,36) = 3.273, P = 0.079 sex, F(1,36) = 4.403, P = 0.043 diet x sex, F(1,36) = 0.003, P = 0.960	11-12 weeks of age
Supplemental Figure 4D	Wire hang latency	the male control group, n = 8 the male LAhigh/ALAlow group, n = 11 the female control group, n = 11 the female LAhigh/ALAlow group, n = 10	N/A	two-way ANOVA; diet, F(1,36) = 7.374, P = 0.010 sex, F(1,36) = 11.730, P = 0.002 diet x sex, F(1,36) = 12.280, P = 0.001 Simple main effect analysis; the male control group vs. the male LAhigh/ALAlow group, P = 0.592 the female control group vs. the female LAhigh/ALAlow group, P < 0.001	11-12 weeks of age
Supplemental Figure 4E	Latency	the male control group, n = 8 the male LAhigh/ALAlow group, n = 11 the female control group, n = 11 the female LAhigh/ALAlow group, n = 10	N/A	two-way ANOVA; diet, F(1,36) = 2.183, P = 0.148 sex, F(1,36) = 0.074, P = 0.787 diet x sex, F(1,36) = 1.181, P = 0.284	12-13 weeks of age
Supplemental Figure 4F	Latency to fall	the male control group, n = 8 the male LAhigh/ALAlow group, n = 11 the female control group, n = 11 the female LAhigh/ALAlow group, n = 10	Mauchly's sphericity test; P = 0.811	three-way ANOVA, trial as repeated measure; diet, F(1,36) = 0.989, P = 0.327 sex, F(1,36) = 4.571, P = 0.039 trial, F(5,180) = 15.002, P < 0.001 diet x sex, F(1,36) = 1.197, P = 0.281 diet x trial, F(5,180) = 1.251, P = 0.287 sex x trial, F(5,180) = 0.430, P = 0.827 diet x sex x trial, F(5,180) = 1.816, P = 0.112	males at 12-13 weeks of age and females at 13-14 weeks of age
Supplemental Figure 5A	Time in the light chamber	the male control group, n = 8 the male LAhigh/ALAlow group, n = 11 the female control group, n = 11 the female LAhigh/ALAlow group, n = 10	N/A	two-way ANOVA; diet, F(1,36) = 1.271, P = 0.267 sex, F(1,36) = 0.319, P = 0.575 diet x sex, F(1,36) = 0.046, P = 0.832	11-12 weeks of age
Supplemental Figure 5B	Number of transitions	the male control group, n = 8 the male LAhigh/ALAlow group, n = 11 the female control group, n = 11 the female LAhigh/ALAlow group, n = 10	N/A	two-way ANOVA; diet, F(1,36) = 0.031, P = 0.860 sex, F(1,36) = 6.219, P = 0.017 diet x sex, F(1,36) = 0.007, P = 0.934	11-12 weeks of age
Supplemental Figure 5C	Latency to enter the light chamber	the male control group, n = 8 the male LAhigh/ALAlow group, n = 11 the female control group, n = 11 the female LAhigh/ALAlow group, n = 10	N/A	two-way ANOVA; diet, F(1,36) = 0.808, P = 0.375 sex, F(1,36) = 0.483, P = 0.491 diet x sex, F(1,36) = 1.103, P = 0.301	11-12 weeks of age
Supplemental Figure 5D	Distance traveled in the dark chamber	the male control group, n = 8 the male LAhigh/ALAlow group, n = 11 the female control group, n = 11 the female LAhigh/ALAlow group, n = 10	N/A	two-way ANOVA; diet, F(1,36) = 1.418, P = 0.242 sex, F(1,36) = 1.411, P = 0.243 diet x sex, F(1,36) = 0.276, P = 0.602	11-12 weeks of age
	Distance traveled in the light chamber	the male control group, n = 8 the male LAhigh/ALAlow group, n = 11 the female control group, n = 11 the female LAhigh/ALAlow group, n = 10	N/A	two-way ANOVA; diet, F(1,36) = 0.087, P = 0.770 sex, F(1,36) = 2.066, P = 0.159 diet x sex, F(1,36) = 0.026, P = 0.872	11-12 weeks of age
Supplemental Figure 5E	Time in the open arms	the male control group, n = 7 the male LAhigh/ALAlow group, n = 11 the female control group, n = 11 the female LAhigh/ALAlow group, n = 10	N/A	two-way ANOVA; diet, F(1,35) = 0.288, P = 0.595 sex, F(1,35) = 15.667, P < 0.001 diet x sex, F(1,35) = 0.832, P = 0.368	males at 11-12 weeks of age and femalse at 12-13 weeks of age
Supplemental Figure 5F	Total entries	the male control group, n = 7 the male LAhigh/ALAlow group, n = 11 the female control group, n = 11 the female LAhigh/ALAlow group, n = 10	N/A	two-way ANOVA; diet, F(1,35) = 2.029, P = 0.163 sex, F(1,35) = 8.969, P = 0.005 diet x sex, F(1,35) = 0.767, P = 0.387	males at 11-12 weeks of age and femalse at 12-13 weeks of age
Supplemental Figure 5G	Entries into the open arms	the male control group, n = 7 the male LAhigh/ALAlow group, n = 11 the female control group, n = 11 the female LAhigh/ALAlow group, n = 10	N/A	two-way ANOVA; diet, F(1,35) = 0.034, P = 0.855 sex, F(1,35) = 6.525, P = 0.015 diet x sex, F(1,35) = 2.023, P = 0.164	males at 11-12 weeks of age and femalse at 12-13 weeks of age
Supplemental Figure 5H	Distance traveled	the male control group, n = 7 the male LAhigh/ALAlow group, n = 11 the female control group, n = 11 the female LAhigh/ALAlow group, n = 10	N/A	two-way ANOVA; diet, F(1,35) = 1.422, P = 0.241 sex, F(1,35) = 8.305, P = 0.007 diet x sex, F(1,35) = 0.669, P = 0.419	males at 11-12 weeks of age and femalse at 12-13 weeks of age
Supplemental Figure 6A	Startle amplitude (110 dB)	the male control group, n = 8 the male LAhigh/ALAlow group, n = 11 the female control group, n = 11 the female LAhigh/ALAlow group, n = 10	N/A	two-way ANOVA; diet, F(1,36) = 0.029, P = 0.865 sex, F(1,36) = 3.265, P = 0.079 diet x sex, F(1,36) = 0.841, P = 0.365	males at 14-15 weeks of age and females at 15-16 weeks of age
	Startle amplitude (120 dB)	the male control group, n = 8 the male LAhigh/ALAlow group, n = 11 the female control group, n = 11 the female LAhigh/ALAlow group, n = 10	N/A	two-way ANOVA; diet, F(1,36) = 0.361, P = 0.552 sex, F(1,36) = 6.930, P = 0.012 diet x sex, F(1,36) = 0.116, P = 0.736	males at 14-15 weeks of age and females at 15-16 weeks of age
Supplemental Figure 6B	Prepulse inhibition (prepulse, 74 dB; startle, 110 dB)	the male control group, n = 8 the male LAhigh/ALAlow group, n = 11 the female control group, n = 11 the female LAhigh/ALAlow group, n = 10	N/A	two-way ANOVA; diet, F(1,36) = 0.078, P = 0.782 sex, F(1,36) = 0.004, P = 0.947 diet x sex, F(1,36) = 0.959, P = 0.334	males at 14-15 weeks of age and females at 15-16 weeks of age
	Prepulse inhibition (prepulse, 78 dB; startle, 110 dB)	the male control group, n = 8 the male LAhigh/ALAlow group, n = 11 the female control group, n = 11 the female LAhigh/ALAlow group, n = 10	N/A	two-way ANOVA; diet, F(1,36) = 0.087, P = 0.770 sex, F(1,36) = 0.371, P = 0.546 diet x sex, F(1,36) = 0.159, P = 0.692	males at 14-15 weeks of age and females at 15-16 weeks of age
	Prepulse inhibition (prepulse, 74 dB; startle, 120 dB)	the male control group, n = 8 the male LAhigh/ALAlow group, n = 11 the female control group, n = 11 the female LAhigh/ALAlow group, n = 10	N/A	two-way ANOVA; diet, F(1,36) = 0.175, P = 0.679 sex, F(1,36) = 0.236, P = 0.630 diet x sex, F(1,36) = 2.625, P = 0.114	males at 14-15 weeks of age and females at 15-16 weeks of age
	Prepulse inhibition (prepulse, 78 dB; startle, 120 dB)	the male control group, n = 8 the male LAhigh/ALAlow group, n = 11 the female control group, n = 11 the female LAhigh/ALAlow group, n = 10	N/A	two-way ANOVA; diet, F(1,36) = 0.024, P = 0.877 sex, F(1,36) = 0.015, P = 0.903 diet x sex, F(1,36) = 0.011, P = 0.917	males at 14-15 weeks of age and females at 15-16 weeks of age
Supplemental Figure 7A	Immobility (day 1)	the male control group, n = 8 the male LAhigh/ALAlow group, n = 11 the female control group, n = 11 the female LAhigh/ALAlow group, n = 10	Mauchly's sphericity test; P < 0.001	three-way ANOVA, block as repeated measure; diet, F(1,36) = 5.441, P = 0.025 sex, F(1,36) = 0.141, P = 0.706 block, F(6.0,214.3) = 38.861, P < 0.001 diet x sex, F(1,36) = 2.311, P = 0.137 diet x block, F(6.0,214.3) = 1.990, P = 0.069 sex x block, F(6.0,214.3) = 1.758, P = 0.110 diet x sex x block, F(6.0,214.3) = 0.585, P = 0.741 adjusted by Greenhouse-Geisser e 0.662	15-16 weeks of age
Supplemental Figure 7B	Immobility (day 2)	the male control group, n = 8 the male LAhigh/ALAlow group, n = 11 the female control group, n = 11 the female LAhigh/ALAlow group, n = 10	Mauchly's sphericity test; P < 0.001	three-way ANOVA, block as repeated measure; diet, F(1,36) = 1.447, P = 0.237 sex, F(1,36) = 0.198, P = 0.659 block, F(5.8,208.9) = 5.570, P < 0.001 diet x sex, F(1,36) = 2.212, P = 0.146 diet x block, F(5.8,208.9) = 1.002, P = 0.424 sex x block, F(5.8,208.9) = 0.995, P = 0.429 diet x sex x block, F(5.8,208.9) = 1.495, P = 0.183 adjusted by Greenhouse-Geisser e 0.645	15-16 weeks of age
Supplemental Figure 7C	Distance traveled (day 1)	the male control group, n = 8 the male LAhigh/ALAlow group, n = 11 the female control group, n = 11 the female LAhigh/ALAlow group, n = 10	Mauchly's sphericity test; P < 0.001	three-way ANOVA, block as repeated measure; diet, F(1,36) = 2.865, P = 0.099 sex, F(1,36) = 0.787, P = 0.381 block, F(5.1,183.5) = 90.239, P < 0.001 diet x sex, F(1,36) = 1.555, P = 0.220 diet x block, F(5.1,183.5) = 0.770, P = 0.575 sex x block, F(5.1,183.5) = 0.902, P = 0.482 diet x sex x block, F(5.1,183.5) = 0.674, P = 0.646 adjusted by Greenhouse-Geisser e 0.566	15-16 weeks of age
Supplemental Figure 7D	Distance traveled (day 2)	the male control group, n = 8 the male LAhigh/ALAlow group, n = 11 the female control group, n = 11 the female LAhigh/ALAlow group, n = 10	Mauchly's sphericity test; P < 0.001	three-way ANOVA, block as repeated measure; diet, F(1,36) = 0.021, P = 0.886 sex, F(1,36) = 0.315, P = 0.578 block, F(5.7,205.7) = 18.659, P < 0.001 diet x sex, F(1,36) = 0.144, P = 0.707 diet x block, F(5.7,205.7) = 0.589, P = 0.731 sex x block, F(5.7,205.7) = 0.953, P = 0.455 diet x sex x block, F(5.7,205.7) = 1.146, P = 0.337 adjusted by Greenhouse-Geisser e 0.635	15-16 weeks of age
Supplemental Figure 8A	Distance traveled (day 1)	same combination, the male control group, n = 4 different combination, the male control group, n = 4 same combination, the female control group, n = 6 different combination, the female control group, n = 5	Mauchly's sphericity test; P = 0.008	three-way ANOVA, time as repeated measure; sex, F(1,15) = 0.078, P = 0.784 combination, F(1,15) = 0.020, P = 0.888 time, F(2.6,39.1) = 59.606, P < 0.001 sex x combination, F(1,15) = 0.165, P = 0.690 sex x time, F(2.6,39.1) = 0.920, P = 0.429 combination x time, F(2.6,39.1) = 0.542, P = 0.632 sex x combination x time, F(2.6,39.1) = 0.506, P = 0.655 adjusted by Greenhouse-Geisser e 0.521	17-18 weeks of age
		same combination, the male LAhigh/ALAlow group, n = 6 different combination, the male LAhigh/ALAlow group, n = 5 same combination, the female LAhigh/ALAlow group, n = 5 different combination, the female LAhigh/ALAlow group, n = 6	Mauchly's sphericity test; P = 0.036	three-way ANOVA, time as repeated measure; sex, F(1,17) = 10.116, P = 0.005 combination, F(1,17) = 0.096, P = 0.761 time, F(2.8,48.2) = 52.753, P < 0.001 sex x combination, F(1,17) = 0.015, P = 0.903 sex x time, F(2.8,48.2) = 1.258, P = 0.299 combination x time, F(2.8,48.2) = 0.438, P = 0.716 sex x combination x time, F(2.8,48.2) = 0.533, P = 0.652 adjusted by Greenhouse-Geisser e 0.567	17-18 weeks of age
Supplemental Figure 8B	Distance traveled (day 2)	same combination, the male control group, n = 4 different combination, the male control group, n = 4 same combination, the female control group, n = 6 different combination, the female control group, n = 5	Mauchly's sphericity test; P = 0.021	three-way ANOVA, time as repeated measure; sex, F(1,15) = 4.379, P = 0.054 combination, F(1,15) = 19.646, P < 0.001 time, F(1.4,21.1) = 104.820, P < 0.001 sex x combination, F(1,15) = 1.744, P = 0.206 sex x time, F(1.4,21.1) = 2.102, P = 0.157 combination x time, F(1.4,21.1) = 23.237, P < 0.001 sex x combination x time, F(1.4,21.1) = 0.832, P = 0.411 adjusted by Greenhouse-Geisser e 0.703 Simple …	17-18 weeks of age
		same combination, the male LAhigh/ALAlow group, n = 6 different combination, the male LAhigh/ALAlow group, n = 5 same combination, the female LAhigh/ALAlow group, n = 5 different combination, the female LAhigh/ALAlow group, n = 6	Mauchly's sphericity test; P = 0.389	three-way ANOVA, time as repeated measure; sex, F(1,17) = 4.418, P = 0.051 combination, F(1,17) = 3.834, P = 0.067 time, F(2,34) = 99.628, P < 0.001 sex x combination, F(1,17) = 0.905, P = 0.355 sex x time, F(2,34) = 0.312, P = 0.734 combination x time, F(2,34) = 20.252, P < 0.001 sex x combination x time, F(2,34) = 2.008, P = 0.150 Simple main effect analysis; same combination, the male LAhigh/A…	17-18 weeks of age
Supplemental Figure 8C	Ratio of distance traveled (Day 2/Day 1) in first 3 min	same combination, the male control group, n = 4 same combination, the male LAhigh/ALAlow group, n = 6 same combination, the female control group, n = 6 same combination, the female LAhigh/ALAlow group, n = 5 different combination, the male control group, n = 4 different combination, the male LAhigh/ALAlow group, n = 5 different combination, the female control group, n = 5 different combination, t…	N/A	three-way ANOVA diet, F(1,32) = 0.244, P = 0.625 sex, F(1,32) = 0.094, P = 0.761 combination, F(1,32) = 8.554, P = 0.006 diet x sex, F(1,32) = 0.888, P = 0.353 diet x combination, F(1,32) = 0.519, P = 0.476 sex x combination, F(1,32) = 0.049, P = 0.826 diet x sex x combination, F(1,32) = 0.417, P = 0.523	17-18 weeks of age
Supplemental Figure 9A	Correct rate	the male control group, n = 8 the male LAhigh/ALAlow group, n = 11 the female control group, n = 11 the female LAhigh/ALAlow group, n = 10	Mauchly's sphericity test; P = 0.417	three-way ANOVA, trial as repeated measure; diet, F(1,36) = 0.798, P = 0.378 sex, F(1,36) = 1.979, P = 0.168 trial, F(4,144) = 8.000, P < 0.001 diet x sex, F(1,36) = 0.765, P = 0.387 diet x trial, F(4,144) = 0.892, P = 0.471 sex x trial, F(4,144) = 2.420, P = 0.051 diet x sex x trial, F(4,144) = 0.411, P = 0.801	males at 19-20 weeks of age and females at 20-21 weeks of age
Supplemental Figure 9B	Latency	the male control group, n = 8 the male LAhigh/ALAlow group, n = 11 the female control group, n = 11 the female LAhigh/ALAlow group, n = 10	Mauchly's sphericity test; P < 0.001	three-way ANOVA, trial as repeated measure; diet, F(1,36) = 0.007, P = 0.934 sex, F(1,36) = 1.452, P = 0.236 trial, F(2.4,87.0) = 57.845, P < 0.001 diet x sex, F(1,36) = 0.137, P = 0.714 diet x trial, F(2.4,87.0) = 0.420, P = 0.696 sex x trial, F(2.4,87.0) = 3.314, P = 0.033 diet x sex x trial, F(2.4,87.0) = 1.284, P = 0.284 adjusted by Greenhouse-Geisser e 0.604	males at 19-20 weeks of age and females at 20-21 weeks of age
Supplemental Figure 9C	Distance traveled	the male control group, n = 8 the male LAhigh/ALAlow group, n = 11 the female control group, n = 11 the female LAhigh/ALAlow group, n = 10	Mauchly's sphericity test; P = 0.003	three-way ANOVA, trial as repeated measure; diet, F(1,36) = 1.333, P = 0.256 sex, F(1,36) = 1.957, P = 0.170 trial, F(3.0,107.6) = 3.226, P = 0.026 diet x sex, F(1,36) = 0.078, P = 0.782 diet x trial, F(3.0,107.6) = 0.631, P = 0.596 sex x trial, F(3.0,107.6) = 3.229, P = 0.026 diet x sex x trial, F(3.0,107.6) = 1.977, P = 0.122 adjusted by Greenhouse-Geisser e 0.747	males at 19-20 weeks of age and females at 20-21 weeks of age
Supplemental Figure 10A	Freezing (conditioning session, day 1)	the male control group, n = 6 the male LAhigh/ALAlow group, n = 11 the female control group, n = 10 the female LAhigh/ALAlow group, n = 10	Mauchly's sphericity test; P < 0.001	three-way ANOVA, hour as repeated measure; diet, F(1,33) = 0.065, P = 0.801 sex, F(1,33) = 0.420, P = 0.521 time, F(3.9,129.9) = 111.025, P < 0.001 diet x sex, F(1,33) = 0.640, P = 0.430 diet x time, F(3.9,129.9) = 1.871, P = 0.120 sex x time, F(3.9,129.9) = 0.380, P = 0.820 diet x sex x time, F(3.9,129.9) = 0.639, P = 0.633 adjusted by Greenhouse-Geisser e 0.562	55-56 weeks of age
Supplemental Figure 10B	Distance traveled (conditioning session, day 1)	the male control group, n = 6 the male LAhigh/ALAlow group, n = 11 the female control group, n = 10 the female LAhigh/ALAlow group, n = 10	Mauchly's sphericity test; P < 0.001	three-way ANOVA, hour as repeated measure; diet, F(1,33) = 0.769, P = 0.387 sex, F(1,33) = 0.079, P = 0.780 time, F(3.8,125.5) = 130.577, P < 0.001 diet x sex, F(1,33) = 1.179, P = 0.285 diet x time, F(3.8,125.5) = 2.487, P = 0.050 sex x time, F(3.8,125.5) = 0.644, P = 0.625 diet x sex x time, F(3.8,125.5) = 1.654, P = 0.168 adjusted by Greenhouse-Geisser e 0.543	55-56 weeks of age
Supplemental Figure 11A	Freezing (context testing, day 2)	the male control group, n = 6 the male LAhigh/ALAlow group, n = 11 the female control group, n = 10 the female LAhigh/ALAlow group, n = 10	Mauchly's sphericity test; P = 0.082	three-way ANOVA, bin as repeated measure; diet, F(1,33) = 3.237, P = 0.081 sex, F(1,33) = 4.667, P = 0.038 time, F(4,132) = 8.616, P = 0.006 diet x sex, F(1,33) = 0.432, P = 0.516 diet x time, F(4,132) = 0.528, P = 0.473 sex x time, F(4,132) = 0.976, P = 0.330 diet x sex x time, F(4,132) = 0.013, P = 0.910	55-56 weeks of age
Supplemental Figure 11B	Distance traveled (context testing, day 2)	the male control group, n = 6 the male LAhigh/ALAlow group, n = 11 the female control group, n = 10 the female LAhigh/ALAlow group, n = 10	Mauchly's sphericity test; P = 0.121	three-way ANOVA, bin as repeated measure; diet, F(1,33) = 0.392, P = 0.535 sex, F(1,33) = 4.441, P = 0.043 time, F(4,132) = 3.596, P = 0.008 diet x sex, F(1,33) = 0.856, P = 0.361 diet x time, F(4,132) = 1.037, P = 0.391 sex x time, F(4,132) = 1.480, P = 0.212 diet x sex x time, F(4,132) = 0.580, P = 0.677	55-56 weeks of age
Supplemental Figure 11C	Freezing (cued testing with altered context, day 2) time 1-3	the male control group, n = 6 the male LAhigh/ALAlow group, n = 11 the female control group, n = 10 the female LAhigh/ALAlow group, n = 10	Mauchly's sphericity test; P = 0.537	three-way ANOVA, bin as repeated measure; diet, F(1,33) = 0.093, P = 0.762 sex, F(1,33) = 0.399, P = 0.532 time, F(2,66) = 8.559, P < 0.001 diet x sex, F(1,33) = 0.078, P = 0.782 diet x time, F(2,66) = 0.008, P = 0.992 sex x time, F(2,66) = 0.006, P = 0.937 diet x sex x time, F(2,66) = 1.216, P = 0.303	55-56 weeks of age
	Freezing (cued testing with altered context, day 2) time 4-6	the male control group, n = 6 the male LAhigh/ALAlow group, n = 11 the female control group, n = 10 the female LAhigh/ALAlow group, n = 10	Mauchly's sphericity test; P = 0.402	three-way ANOVA, bin as repeated measure; diet, F(1,33) = 0.008, P = 0.928 sex, F(1,33) = 1.216, P = 0.278 time, F(2,66) = 7.752, P < 0.001 diet x sex, F(1,33) = 0.059, P = 0.810 diet x time, F(2,66) = 0.429, P = 0.653 sex x time, F(2,66) = 0.588, P = 0.559 diet x sex x time, F(2,66) = 0.582, P = 0.562	55-56 weeks of age
Supplemental Figure 11D	Distance traveled (cued testing with altered context, day 2) time 1-3	the male control group, n = 6 the male LAhigh/ALAlow group, n = 11 the female control group, n = 10 the female LAhigh/ALAlow group, n = 10	Mauchly's sphericity test; P = 0.111	three-way ANOVA, bin as repeated measure; diet, F(1,33) = 0.520, P = 0.476 sex, F(1,33) = 0.470, P = 0.498 time, F(2,66) = 15.033, P < 0.001 diet x sex, F(1,33) = 0.344, P = 0.562 diet x time, F(2,66) = 0.375, P = 0.689 sex x time, F(2,66) = 0.450, P = 0.639 diet x sex x time, F(2,66) = 1.049, P = 0.356	55-56 weeks of age
	Distance traveled (cued testing with altered context, day 2) time 4-6	the male control group, n = 6 the male LAhigh/ALAlow group, n = 11 the female control group, n = 10 the female LAhigh/ALAlow group, n = 10	Mauchly's sphericity test; P = 0.501	three-way ANOVA, bin as repeated measure; diet, F(1,33) = 0.036, P = 0.850 sex, F(1,33) = 1.455, P = 0.236 time, F(2,66) = 5.414, P = 0.007 diet x sex, F(1,33) = 0.006, P = 0.941 diet x time, F(2,66) = 0.505, P = 0.606 sex x time, F(2,66) = 0.415, P = 0.662 diet x sex x time, F(2,66) = 0.789, P = 0.459	55-56 weeks of age
Supplemental Figure 11E	Freezing (context testing, day 28)	the male control group, n = 6 the male LAhigh/ALAlow group, n = 11 the female control group, n = 10 the female LAhigh/ALAlow group, n = 10	Mauchly's sphericity test; P = 0.263	three-way ANOVA, bin as repeated measure; diet, F(1,33) = 0.721, P = 0.402 sex, F(1,33) = 0.175, P = 0.679 time, F(4,132) = 5.815, P < 0.001 diet x sex, F(1,33) = 1.287, P = 0.265 diet x time, F(4,132) = 0.658, P = 0.622 sex x time, F(4,132) = 1.631, P = 0.170 diet x sex x time, F(4,132) = 1.817, P = 0.129	59-60 weeks of age
Supplemental Figure 11F	Distance traveled (context testing, day 28)	the male control group, n = 6 the male LAhigh/ALAlow group, n = 11 the female control group, n = 10 the female LAhigh/ALAlow group, n = 10	Mauchly's sphericity test; P = 0.141	three-way ANOVA, bin as repeated measure; diet, F(1,33) = 0.047, P = 0.830 sex, F(1,33) = 0.146, P = 0.705 time, F(4,132) = 3.233, P = 0.014 diet x sex, F(1,33) = 1.428, P = 0.241 diet x time, F(4,132) = 1.178, P = 0.323 sex x time, F(4,132) = 1.217, P = 0.307 diet x sex x time, F(4,132) = 1.988, P = 0.100	59-60 weeks of age
Supplemental Figure 11G	Freezing (cued testing with altered context, day 28) time 1-3	the male control group, n = 6 the male LAhigh/ALAlow group, n = 11 the female control group, n = 10 the female LAhigh/ALAlow group, n = 10	Mauchly's sphericity test; P = 0.076	three-way ANOVA, bin as repeated measure; diet, F(1,33) = 0.019, P = 0.890 sex, F(1,33) = 2.623, P = 0.115 time, F(2,66) = 2.813, P = 0.067 diet x sex, F(1,33) = 0.055, P = 0.815 diet x time, F(2,66) = 0.988, P = 0.378 sex x time, F(2,66) = 0.471, P = 0.626 diet x sex x time, F(2,66) = 0.522 P = 0.596	59-60 weeks of age
	Freezing (cued testing with altered context, day 28) time 4-6	the male control group, n = 6 the male LAhigh/ALAlow group, n = 11 the female control group, n = 10 the female LAhigh/ALAlow group, n = 10	Mauchly's sphericity test; P = 0.553	three-way ANOVA, bin as repeated measure; diet, F(1,33) = 0.685, P = 0.414 sex, F(1,33) = 0.020, P = 0.888 time, F(2,66) = 5.215, P = 0.008 diet x sex, F(1,33) = 0.066, P = 0.798 diet x time, F(2,66) = 0.886, P = 0.417 sex x time, F(2,66) = 2.440, P = 0.095 diet x sex x time, F(2,66) = 0.433, P = 0.650	59-60 weeks of age
Supplemental Figure 11H	Distance traveled (cued testing with altered context, day 28) time 1-3	the male control group, n = 6 the male LAhigh/ALAlow group, n = 11 the female control group, n = 10 the female LAhigh/ALAlow group, n = 10	Mauchly's sphericity test; P = 0.074	three-way ANOVA, bin as repeated measure; diet, F(1,33) = 0.722, P = 0.402 sex, F(1,33) = 4.652, P = 0.038 time, F(2,66) = 0.940, P = 0.396 diet x sex, F(1,33) = 0.124, P = 0.727 diet x time, F(2,66) = 0.466, P = 0.630 sex x time, F(2,66) = 0.431, P = 0.652 diet x sex x time, F(2,66) = 0.259, P = 0.773	59-60 weeks of age
	Distance traveled (cued testing with altered context, day 28) time 4-6	the male control group, n = 6 the male LAhigh/ALAlow group, n = 11 the female control group, n = 10 the female LAhigh/ALAlow group, n = 10	Mauchly's sphericity test; P = 0.146	three-way ANOVA, bin as repeated measure; diet, F(1,33) = 0.122, P = 0.729 sex, F(1,33) = 0.002, P = 0.969 time, F(2,66) = 5.470, P = 0.006 diet x sex, F(1,33) = 0.010, P = 0.919 diet x time, F(2,66) = 0.936, P = 0.398 sex x time, F(2,66) = 1.834, P = 0.168 diet x sex x time, F(2,66) = 1.584, P = 0.213	59-60 weeks of age
Supplemental Table 3	The content of 14:0	the male control group, n = 3 the male LAhigh/ALAlow group, n = 3 the female control group, n = 3 the female LAhigh/ALAlow group, n = 3	N/A	two-way ANOVA; diet, F(1,8) = 5.222, P = 0.052 sex, F(1,8) = 3.596, P = 0.095 diet x sex, F(1,8) = 0.059, P = 0.814	males at 10-15 weeks of age and females at 10-11 weeks of age
	The content of 16:0	the male control group, n = 3 the male LAhigh/ALAlow group, n = 3 the female control group, n = 3 the female LAhigh/ALAlow group, n = 3	N/A	two-way ANOVA; diet, F(1,8) = 0.498, P = 0.500 sex, F(1,8) = 1.525, P = 0.252 diet x sex, F(1,8) = 0.080, P = 0.785	males at 10-15 weeks of age and females at 10-11 weeks of age
	The content of 18:0	the male control group, n = 3 the male LAhigh/ALAlow group, n = 3 the female control group, n = 3 the female LAhigh/ALAlow group, n = 3	N/A	two-way ANOVA; diet, F(1,8) = 0.004, P = 0.951 sex, F(1,8) = 0.454, P = 0.519 diet x sex, F(1,8) = 5.766, P = 0.043 Simple main effect analysis; the male control group vs. the male LAhigh/ALAlow group, P = 0.120 the female control group vs. the female LAhigh/ALAlow group, P = 0.137	males at 10-15 weeks of age and females at 10-11 weeks of age
	The content of 20:0	the male control group, n = 3 the male LAhigh/ALAlow group, n = 3 the female control group, n = 3 the female LAhigh/ALAlow group, n = 3	N/A	two-way ANOVA; diet, F(1,8) = 0.101, P = 0.758 sex, F(1,8) = 2.120, P = 0.183 diet x sex, F(1,8) = 0.671, P = 0.436	males at 10-15 weeks of age and females at 10-11 weeks of age
	The content of 16:1	the male control group, n = 3 the male LAhigh/ALAlow group, n = 3 the female control group, n = 3 the female LAhigh/ALAlow group, n = 3	N/A	two-way ANOVA; diet, F(1,8) = 1.493, P = 0.257 sex, F(1,8) = 15.284, P = 0.004 diet x sex, F(1,8) = 0.239, P = 0.638	males at 10-15 weeks of age and females at 10-11 weeks of age
	The content of 18:1n-7	the male control group, n = 3 the male LAhigh/ALAlow group, n = 3 the female control group, n = 3 the female LAhigh/ALAlow group, n = 3	N/A	two-way ANOVA; diet, F(1,8) = 21.636, P = 0.002 sex, F(1,8) = 4.082, P = 0.078 diet x sex, F(1,8) = 0.108, P = 0.108	males at 10-15 weeks of age and females at 10-11 weeks of age
	The content of 18:1n-9	the male control group, n = 3 the male LAhigh/ALAlow group, n = 3 the female control group, n = 3 the female LAhigh/ALAlow group, n = 3	N/A	two-way ANOVA; diet, F(1,8) = 0.352, P = 0.570 sex, F(1,8) = 4.550, P = 0.065 diet x sex, F(1,8) = 0.010, P = 0.923	males at 10-15 weeks of age and females at 10-11 weeks of age
	The content of 24:1	the male control group, n = 3 the male LAhigh/ALAlow group, n = 3 the female control group, n = 3 the female LAhigh/ALAlow group, n = 3	N/A	two-way ANOVA; diet, F(1,8) = 0.019, P = 0.893 sex, F(1,8) = 0.690, P = 0.430 diet x sex, F(1,8) = 0.690, P = 0.430	males at 10-15 weeks of age and females at 10-11 weeks of age
	The content of 18:2n-6	the male control group, n = 3 the male LAhigh/ALAlow group, n = 3 the female control group, n = 3 the female LAhigh/ALAlow group, n = 3	N/A	two-way ANOVA; diet, F(1,8) = 2.547, P = 0.149 sex, F(1,8) = 13.500, P = 0.006 diet x sex, F(1,8) = 0.233, P = 0.642	males at 10-15 weeks of age and females at 10-11 weeks of age
	The content of 20:4n-6	the male control group, n = 3 the male LAhigh/ALAlow group, n = 3 the female control group, n = 3 the female LAhigh/ALAlow group, n = 3	N/A	two-way ANOVA; diet, F(1,8) = 0.881, P = 0.375 sex, F(1,8) = 10.850, P = 0.011 diet x sex, F(1,8) < 0.001, P = 0.987	males at 10-15 weeks of age and females at 10-11 weeks of age
	The content of 22:4n-6	the male control group, n = 3 the male LAhigh/ALAlow group, n = 3 the female control group, n = 3 the female LAhigh/ALAlow group, n = 3	N/A	two-way ANOVA; diet, F(1,8) = 11.408, P = 0.010 sex, F(1,8) = 19.689, P = 0.002 diet x sex, F(1,8) = 0.215, P = 0.655	males at 10-15 weeks of age and females at 10-11 weeks of age
	The content of 22:5n-6	the male control group, n = 3 the male LAhigh/ALAlow group, n = 3 the female control group, n = 3 the female LAhigh/ALAlow group, n = 3	N/A	two-way ANOVA; diet, F(1,8) = 5.000, P = 0.056 sex, F(1,8) = 0.556, P = 0.477 diet x sex, F(1,8) = 0.022, P = 0.885	males at 10-15 weeks of age and females at 10-11 weeks of age
	The content of 22:6n-3	the male control group, n = 3 the male LAhigh/ALAlow group, n = 3 the female control group, n = 3 the female LAhigh/ALAlow group, n = 3	N/A	two-way ANOVA; diet, F(1,8) = 1.975, P = 0.198 sex, F(1,8) = 8.168, P = 0.021 diet x sex, F(1,8) = 0.824, P = 0.390	males at 10-15 weeks of age and females at 10-11 weeks of age
	The content of total SFAs	the male control group, n = 3 the male LAhigh/ALAlow group, n = 3 the female control group, n = 3 the female LAhigh/ALAlow group, n = 3	N/A	two-way ANOVA; diet, F(1,8) = 0.078, P = 0.787 sex, F(1,8) = 1.352, P = 0.278 diet x sex, F(1,8) = 5.409, P = 0.048 Simple main effect analysis; the male control group vs. the male LAhigh/ALAlow group, P = 0.186 the female control group vs. the female LAhigh/ALAlow group, P = 0.103	males at 10-15 weeks of age and females at 10-11 weeks of age
	The content of total MUFAs	the male control group, n = 3 the male LAhigh/ALAlow group, n = 3 the female control group, n = 3 the female LAhigh/ALAlow group, n = 3	N/A	two-way ANOVA; diet, F(1,8) = 1.355, P = 0.278 sex, F(1,8) = 7.309, P = 0.029 diet x sex, F(1,8) = 0.059, P = 0.815	males at 10-15 weeks of age and females at 10-11 weeks of age
	The content of total n-6 PUFAs	the male control group, n = 3 the male LAhigh/ALAlow group, n = 3 the female control group, n = 3 the female LAhigh/ALAlow group, n = 3	N/A	two-way ANOVA; diet, F(1,8) = 1.097, P = 0.326 sex, F(1,8) = 7.416, P = 0.026 diet x sex, F(1,8) = 0.253, P = 0.629	males at 10-15 weeks of age and females at 10-11 weeks of age
	The content of total n-3 PUFAs	the male control group, n = 3 the male LAhigh/ALAlow group, n = 3 the female control group, n = 3 the female LAhigh/ALAlow group, n = 3	N/A	two-way ANOVA; diet, F(1,8) = 2.233, P = 0.173 sex, F(1,8) = 8.103, P = 0.022 diet x sex, F(1,8) = 0.809, P = 0.395	males at 10-15 weeks of age and females at 10-11 weeks of age
	The n-6/n-3 ratio	the male control group, n = 3 the male LAhigh/ALAlow group, n = 3 the female control group, n = 3 the female LAhigh/ALAlow group, n = 3	N/A	two-way ANOVA; diet, F(1,8) = 5.780, P = 0.043 sex, F(1,8) = 4.500, P = 0.067 diet x sex, F(1,8) = 0.980, P = 0.351	males at 10-15 weeks of age and females at 10-11 weeks of age
Supplemental Table 4	The content of 16:0	the control group, n = 3 the LAhigh/ALAlow group, n = 3	Shapiro-Wilk's test; the control group, P = 0.077 the LAhigh/ALAlow group, P = 0.575 F-test; P = 0.247	Unpaired Student's t-test; t(4) = 0.641, P = 0.556	mothers when their embryos were at E14.5
	The content of 18:0	the control group, n = 3 the LAhigh/ALAlow group, n = 3	Shapiro-Wilk's test; the control group, P = 0.802 the LAhigh/ALAlow group, P = 0.980 F-test; P = 0.385	Unpaired Student's t-test; t(4) = 0.283, P = 0.791	mothers when their embryos were at E14.5
	The content of 16:1	the control group, n = 3 the LAhigh/ALAlow group, n = 3	Shapiro-Wilk's test; the control group, P = 0.281 the LAhigh/ALAlow group, P = 0.637 F-test; P = 0.543	Unpaired Student's t-test; t(4) = 7.422, P = 0.002	mothers when their embryos were at E14.5
	The content of 18:1n-7	the control group, n = 3 the LAhigh/ALAlow group, n = 3	Shapiro-Wilk's test; the control group, P = 0.062 the LAhigh/ALAlow group, P = 0.726 F-test; P = 0.029	Welch's t-test; t(2.1) = 3.982, P = 0.054	mothers when their embryos were at E14.5
	The content of 18:1n-9	the control group, n = 3 the LAhigh/ALAlow group, n = 3	Shapiro-Wilk's test; the control group, P = 0.202 the LAhigh/ALAlow group, P = 0.379 F-test; P = 0.162	Unpaired Student's t-test; t(4) = 3.861, P = 0.018	mothers when their embryos were at E14.5
	The content of 18:2n-6	the control group, n = 3 the LAhigh/ALAlow group, n = 3	Shapiro-Wilk's test; the control group, P = 0.444 the LAhigh/ALAlow group, P = 0.346 F-test; P = 0.159	Unpaired Student's t-test; t(4) = 2.586, P = 0.061	mothers when their embryos were at E14.5
	The content of 18:3n-6	the control group, n = 3 the LAhigh/ALAlow group, n = 3	Shapiro-Wilk's test; the control group, P = 0.935 the LAhigh/ALAlow group, P < 0.001 F-test; P = 0.998	Mann-Whitney's U test; U = 9.0, P = 0.100	mothers when their embryos were at E14.5
	The content of 20:4n-6	the control group, n = 3 the LAhigh/ALAlow group, n = 3	Shapiro-Wilk's test; the control group, P = 0.206 the LAhigh/ALAlow group, P = 0.255 F-test; P = 0.965	Unpaired Student's t-test; t(4) = 1.482, P = 0.212	mothers when their embryos were at E14.5
	The content of 22:5n-6	the control group, n = 3 the LAhigh/ALAlow group, n = 3	Shapiro-Wilk's test; the control group, N/A the LAhigh/ALAlow group, P = 0.854 F-test; N/A	Unpaired Student's t-test; t(4) = 5.122, P = 0.007	mothers when their embryos were at E14.5
	The content of 18:3n-3	the control group, n = 3 the LAhigh/ALAlow group, n = 3	Shapiro-Wilk's test; the control group, P = 0.139 the LAhigh/ALAlow group, P < 0.001 F-test; P = 0.066	Mann-Whitney's U test; U = 0.0, P = 0.100	mothers when their embryos were at E14.5
	The content of 20:5n-3	the control group, n = 3 the LAhigh/ALAlow group, n = 3	Shapiro-Wilk's test; the control group, P = 0.629 the LAhigh/ALAlow group, N/A F-test; N/A	Unpaired Student's t-test; t(4) = 4.496, P = 0.011	mothers when their embryos were at E14.5
	The content of 22:6n-3	the control group, n = 3 the LAhigh/ALAlow group, n = 3	Shapiro-Wilk's test; the control group, P = 0.045 the LAhigh/ALAlow group, P = 0.945 F-test; P = 0.061	Mann-Whitney's U test; U = 0.0, P = 0.100	mothers when their embryos were at E14.5
	The content of total SFAs	the control group, n = 3 the LAhigh/ALAlow group, n = 3	Shapiro-Wilk's test; the control group, P = 0.231 the LAhigh/ALAlow group, P = 0.259 F-test; P = 0.607	Unpaired Student's t-test; t(4) = 0.003, P = 0.998	mothers when their embryos were at E14.5
	The content of total MUFAs	the control group, n = 3 the LAhigh/ALAlow group, n = 3	Shapiro-Wilk's test; the control group, P = 0.236 the LAhigh/ALAlow group, P = 0.375 F-test; P = 0.141	Unpaired Student's t-test; t(4) = 3.914, P = 0.017	mothers when their embryos were at E14.5
	The content of total n-6 PUFAs	the control group, n = 3 the LAhigh/ALAlow group, n = 3	Shapiro-Wilk's test; the control group, P = 0.672 the LAhigh/ALAlow group, P = 0.737 F-test; P = 0.049	Welch's t-test; t(2.1) = 13.164, P = 0.005	mothers when their embryos were at E14.5
	The content of total n-3 PUFAs	the control group, n = 3 the LAhigh/ALAlow group, n = 3	Shapiro-Wilk's test; the control group, P = 0.401 the LAhigh/ALAlow group, P = 0.821 F-test; P = 0.096	Unpaired Student's t-test; t(4) = 7.392, P = 0.002	mothers when their embryos were at E14.5
	The n-6/n-3 ratio	the control group, n = 3 the LAhigh/ALAlow group, n = 3	Shapiro-Wilk's test; the control group, P = 0.298 the LAhigh/ALAlow group, P = 0.961 F-test; P = 0.010	Welch's t-test; t(2.0) = 8.339, P = 0.014	mothers when their embryos were at E14.5
Supplemental Table 5	The content of 16:0	the control group, n = 3 the LAhigh/ALAlow group, n = 3	Shapiro-Wilk's test; the control group, P = 0.428 the LAhigh/ALAlow group, P = 0.165 F-test; P = 0.500	Unpaired Student's t-test; t(4) = 0.666, P = 0.542	mothers when their embryos were at E14.5
	The content of 18:0	the control group, n = 3 the LAhigh/ALAlow group, n = 3	Shapiro-Wilk's test; the control group, P = 0.107 the LAhigh/ALAlow group, P = 0.358 F-test; P = 0.375	Unpaired Student's t-test; t(4) = 1.908, P = 0.129	mothers when their embryos were at E14.5
	The content of 16:1	the control group, n = 3 the LAhigh/ALAlow group, n = 3	Shapiro-Wilk's test; the control group, P = 0.125 the LAhigh/ALAlow group, P = 0.288 F-test; P = 0.453	Unpaired Student's t-test; t(4) = 0.232, P = 0.828	mothers when their embryos were at E14.5
	The content of 18:1n-7	the control group, n = 3 the LAhigh/ALAlow group, n = 3	Shapiro-Wilk's test; the control group, P = 0.619 the LAhigh/ALAlow group, P = 1.000 F-test; P = 0.353	Unpaired Student's t-test; t(4) = 4.867, P = 0.008	mothers when their embryos were at E14.5
	The content of 18:1n-9	the control group, n = 3 the LAhigh/ALAlow group, n = 3	Shapiro-Wilk's test; the control group, P = 0.294 the LAhigh/ALAlow group, P = 0.168 F-test; P = 0.061	Unpaired Student's t-test; t(4) = 5.406, P = 0.006	mothers when their embryos were at E14.5
	The content of 18:2n-6	the control group, n = 3 the LAhigh/ALAlow group, n = 3	Shapiro-Wilk's test; the control group, P = 0.597 the LAhigh/ALAlow group, P = 0.391 F-test; P = 0.632	Unpaired Student's t-test; t(4) = 13.446, P < 0.001	mothers when their embryos were at E14.5
	The content of 18:3n-6	the control group, n = 3 the LAhigh/ALAlow group, n = 3	Shapiro-Wilk's test; the control group, P = 0.363 the LAhigh/ALAlow group, P = 0.255 F-test; P = 0.004	Welch's t-test; t(2.0) = 2.659, P = 0.117	mothers when their embryos were at E14.5
	The content of 20:4n-6	the control group, n = 3 the LAhigh/ALAlow group, n = 3	Shapiro-Wilk's test; the control group, P = 0.227 the LAhigh/ALAlow group, P = 0.047 F-test; P = 0.757	Unpaired Student's t-test; t(4) = 5.250, P = 0.006	mothers when their embryos were at E14.5
	The content of 22:5n-6	the control group, n = 3 the LAhigh/ALAlow group, n = 3	Shapiro-Wilk's test; the control group, P = 0.537 the LAhigh/ALAlow group, P = 0.072 F-test; P = 0.004	Welch's t-test; t(2.0) = 10.937, P = 0.008	mothers when their embryos were at E14.5
	The content of 22:6n-3	the control group, n = 3 the LAhigh/ALAlow group, n = 3	Shapiro-Wilk's test; the control group, P = 0.167 the LAhigh/ALAlow group, P = 0.587 F-test; P = 0.076	Unpaired Student's t-test; t(4) = 4.128, P = 0.015	mothers when their embryos were at E14.5
	The content of total SFAs	the control group, n = 3 the LAhigh/ALAlow group, n = 3	Shapiro-Wilk's test; the control group, P = 0.166 the LAhigh/ALAlow group, P = 0.358 F-test; P = 0.210	Unpaired Student's t-test; t(4) = 1.309, P = 0.261	mothers when their embryos were at E14.5
	The content of total MUFAs	the control group, n = 3 the LAhigh/ALAlow group, n = 3	Shapiro-Wilk's test; the control group, P = 0.261 the LAhigh/ALAlow group, P = 0.369 F-test; P = 0.073	Unpaired Student's t-test; t(4) = 5.287, P = 0.006	mothers when their embryos were at E14.5
	The content of total n-6 PUFAs	the control group, n = 3 the LAhigh/ALAlow group, n = 3	Shapiro-Wilk's test; the control group, P = 0.383 the LAhigh/ALAlow group, P = 0.092 F-test; P = 0.402	Unpaired Student's t-test; t(4) = 18.202, P < 0.001	mothers when their embryos were at E14.5
	The content of total n-3 PUFAs	the control group, n = 3 the LAhigh/ALAlow group, n = 3	Shapiro-Wilk's test; the control group, P = 0.266 the LAhigh/ALAlow group, P = 0.410 F-test; P = 0.917	Unpaired Student's t-test; t(4) = 2.859, P = 0.046	mothers when their embryos were at E14.5
	The n-6/n-3 ratio	the control group, n = 3 the LAhigh/ALAlow group, n = 3	Shapiro-Wilk's test; the control group, P < 0.001 the LAhigh/ALAlow group, P = 0.834 F-test; P = 0.003	Mann-Whitney's U test; U = 9.0, P = 0.100	mothers when their embryos were at E14.5
ALA, a-linolenic acid; LA, linoleic acid; MUFA, monounsaturated fatty acid; PUFA, polyunsaturated fatty acid; SFA, saturated fatty acid.
